# Supplementary material for: Comparison of peak joint angles from non-concurrent squat and upper-limb assessment using a markerless Kinotek system and a marker-based Vicon system
Source: PeerJ. 2026 May 13;14:e21219. doi: 10.7717/peerj.21219 (PMC13179743; doi:10.7717/peerj.21219)
Supplement: Supplemental Information 1 [file peerj-14-21219-s001.xlsx]

## Sheet: SPSS_export_After Ofra Trunk Re
SubjID	Kinotek_SQ_LHF	Vicon_SQ_LHF	KminusV_SQ_LHF	Kinotek_SQ_RHF	Vicon_SQ_RHF	KminusV_SQ_RHF	Kinotek_SQ_LKF	Vicon_SQ_LKF	KminusV_SQ_LKF	Kinotek_SQ_RKF	Vicon_SQ_RKF	KminusV_SQ_RKF	Kinotek_SQ_LADF	Vicon_SQ_LADF	KminusV_SQ_LADF	Kinotek_SQ_RADF	Vicon_SQ_RADF	KminusV_SQ_RADF	Kinotek_TR_Left	Vicon_TR_Left	KminusV_TR_Left	Kinotek_TR_Right	Vicon_TR_Right	KminusV_TR_Right	Kinotek_SA_Left	Vicon_SA_Left	KminusV_SA_Left	Kinotek_SA_Right	Vicon_SA_Right	KminusV_SA_Right	Kinotek_SF_Left	Vicon_SF_Left	KminusV_SF_Left	Kinotek_SF_Right	Vicon_SF_Right	KminusV_SF_Right
004	81.6975	95.3719	-13.6744	84.7489	97.8578	-13.1089	74.8123	87.5503	-12.738	77.0778	91.0042	-13.9264	9.99312	25.8639	-15.8708	9.41931	27.8148	-18.3955	30.7536	37.9178	-7.16416	32.8751	44.1781	-11.303	169.011	161.852	7.15952	163.372	158.756	4.61581	131.325	156.44	-25.1144	130.023	156.344	-26.321
005	82.6452	84.2666	-1.62141	81.9696	83.9971	-2.02747	84.7775	97.6434	-12.8659	84.617	97.9721	-13.3551	15.2752	27.3702	-12.0949	13.2648	29.8759	-16.6112	32.8552	25.8087	7.04649	34.4955	28.0525	6.44294	164.491	157.342	7.14899	168.668	154.174	14.4938	153.923	153.552	0.37123	151.568	147.206	4.36239
006	80.7347	83.2249	-2.49012	81.174	83.842	-2.66795	82.3207	84.9568	-2.63606	81.4909	84.0961	-2.60521	16.4468	25.2468	-8.80002	14.2819	26.4748	-12.1929	34.3898	38.8943	-4.50448	33.1328	37.8296	-4.69672	158.529	140.722	17.8073	166.311	141.62	24.6905	169.355	150.96	18.3957	172.712	151.987	20.7252
007	89.9711	79.3437	10.6273	90.0375	85.1069	4.93061	87.7908	99.2222	-11.4314	86.657	104.202	-17.5454	15.1401	22.2138	-7.07368	14.7628	25.7288	-10.966	33.083	37.7351	-4.65212	32.0945	31.7587	0.335813	171.584	154.589	16.9956	160.793	154.367	6.42588	162.207	142.349	19.858	160.05	138.835	21.2151
008	82.5384	84.6005	-2.06206	82.6997	86.503	-3.80331	88.0199	98.168	-10.1481	87.7948	97.3383	-9.54346	14.2595	29.205	-14.9455	14.1574	29.9933	-15.8359	32.959	34.5396	-1.58064	33.0323	43.5546	-10.5223	178.05	151.597	26.4529	175.018	146.436	28.5829	156.154	150.276	5.878	154.47	150.667	3.80354
009	80.137	92.4584	-12.3213	79.8604	92.1194	-12.259	80.8295	86.4564	-5.62689	80.0059	91.6727	-11.6668	16.4821	21.9876	-5.50551	15.7158	25.5571	-9.84131	33.1886	44.73	-11.5414	33.2973	36.2505	-2.95315	165.1	155.731	9.36957	157.029	156.054	0.97513	166.193	143.98	22.213	165.099	148.789	16.3101
010	82.5384	89.2616	-6.72324	82.6997	91.0853	-8.38563	88.0199	88.0779	-0.0579698	87.7948	92.1844	-4.3896	14.2595	27.5124	-13.2529	14.1574	28.0471	-13.8897	32.959	31.8667	1.09229	33.0323	26.9076	6.12474	178.05	163.034	15.0165	175.018	170.397	4.62149	156.154	161.561	-5.4066	154.47	165.493	-11.0225
011	77.3465	90.3711	-13.0246	79.0988	95.0988	-15.9999	93.9768	102.656	-8.67963	93.3708	107.932	-14.5614	21.8309	30.786	-8.95516	19.2958	31.3831	-12.0873	28.7265	48.1766	-19.45	34.9198	46.2711	-11.3513	179.354	162.313	17.0413	175.644	165.318	10.3253	166.381	148.671	17.7106	166.345	146.083	20.2615
012	78.4453	95.9135	-17.4682	74.6354	99.4228	-24.7875	88.3372	94.0193	-5.68202	82.9063	98.4074	-15.5011	15.0863	9.89005	5.19624	14.841	9.89252	4.94845	32.772	42.9571	-10.1851	32.1883	43.1148	-10.9265	168.672	156.56	12.112	161.746	161.652	0.093826	148.344	149.348	-1.00384	140.385	152.385	-11.9995
013	98.2847	72.8342	25.4505	96.5369	72.8159	23.721	93.2496	98.29	-5.04043	90.9662	94.3528	-3.38662	9.17416	20.3248	-11.1507	8.5947	18.8819	-10.2872	33.7238	34.8856	-1.1618	33.7252	36.4419	-2.7167	177.315	162.658	14.6569	166.346	152.66	13.6858	162.703	151.465	11.2375	161.848	140.193	21.655
014	101.858	98.6156	3.24212	99.8092	95.6796	4.12958	107.201	119.494	-12.2936	112.401	118.398	-5.99767	21.5181	30.7285	-9.21038	27.8218	33.6569	-5.83511	33.2969	40.9063	-7.60942	31.7654	38.6799	-6.91453	176.747	162.031	14.7162	167.41	159.516	7.89336	178.214	152.703	25.5101	177.149	149.772	27.3774
015	91.6642	93.1156	-1.45136	91.293	93.2539	-1.96089	92.9383	42.4281	50.5102	90.5128	9.63013	80.8826	13.9437	9.93996	4.0037	12.4266	9.90646	2.52016	33.8859	40.6577	-6.77186	28.6328	33.0608	-4.42806	175.933	165.748	10.1857	168.213	163.223	4.98941	170.873	156.702	14.1711	173.261	154.343	18.9177
016	95.331	90.6368	4.69415	93.8278	91.3994	2.42846	101.039	104.531	-3.49265	97.9802	102.235	-4.25477	15.7583	30.6729	-14.9146	14.2816	28.3207	-14.0391	32.8349	32.5465	0.288376	33.8621	31.5445	2.31756	160.656	148.089	12.5669	155.257	157.467	-2.21022	171.823	139.841	31.9824	169.683	146.601	23.0815
017	105.902	82.5363	23.366	108.269	89.2601	19.0087	103.946	105.339	-1.39235	102.506	110.908	-8.40244	10.8876	27.5329	-16.6452	7.55952	35.3327	-27.7731	32.938	39.8336	-6.8956	32.7667	43.8756	-11.1089	166.36	162.472	3.88814	155.764	151.852	3.91233	149.483	167.336	-17.853	147.964	160.77	-12.8063
018	102.311	39.6912	62.6203	102.624	82.0247	20.5993	96.9331	101.096	-4.16285	98.0045	103.972	-5.9671	14.0093	15.0201	-1.01081	13.8429	29.0636	-15.2208	26.9176	34.2165	-7.29894	27.189	34.856	-7.66704	158.596	156.911	1.68532	166.256	160.561	5.69506	168.642	147.482	21.1599	168.374	149.332	19.0415
019	81.1456	87.0392	-5.89365	78.374	94.3759	-16.0019	75.1162	86.576	-11.4598	73.0249	93.2507	-20.2258	12.5446	24.2025	-11.6579	12.3657	21.9172	-9.55153	30.9146	40.5906	-9.67603	30.938	36.4875	-5.54955	170.246	158.531	11.7149	177.252	164.755	12.4969	157.563	155.853	1.70919	161.262	156.567	4.69469
020	87.2251	96.0511	-8.82606	91.2224	98.9376	-7.7152	76.7175	93.3589	-16.6414	82.0117	98.9346	-16.9229	4.51276	25.554	-21.0413	4.9595	27.2397	-22.2802	24.8781	35.3599	-10.4818	27.8256	37.0935	-9.26787	174.015	167.36	6.65466	175.64	165.25	10.3901	145.859	163.092	-17.2326	146.81	162.459	-15.6488
021	104.66	95.1015	9.55871	107.306	93.0516	14.2546	99.9459	99.4456	0.500315	100.057	95.7306	4.32677	15.1182	26.4379	-11.3198	11.2468	22.1095	-10.8627	32.5057	40.0626	-7.55694	32.4583	42.5788	-10.1205	166.617	163.934	2.68352	167.242	160.773	6.46969	168.188	160.798	7.39045	169.354	163.417	5.9367
